# Supplementary material for: Unaltered sequence of dental, skeletal, and sexual maturity in domestic dogs compared to the wolf
Source: Zoological Lett. 2016 Aug 22;2(1):16. doi: 10.1186/s40851-016-0055-2 (PMC4994403; doi:10.1186/s40851-016-0055-2)
Supplement: Additional file 1: — Tooth eruption and growth plate closure stages in the wolves and domestic dogs examined in this study. (XLSX 34 kb) [file 40851_2016_55_MOESM1_ESM.xlsx]

## Sheet: ToothEruption Wolves & Dom.Dogs
Eruption stages of the permanent teeth in the wolves and domestic dogs examined in this study.
Collection No.	Origin	Sex	Age (months)	Group	upper jaw	upper jaw	upper jaw	upper jaw	upper jaw	upper jaw	upper jaw	upper jaw	upper jaw	lower jaw	lower jaw	lower jaw	lower jaw	lower jaw	lower jaw	lower jaw	lower jaw	lower jaw	lower jaw
					I1	I2	I3	P1	P2	P3	P4	M1	M2	I1	I2	I3	P1	P2	P3	P4	M1	M2	M3
NMBE 1050457	c	f	0.0333333	Great Dane	1	1	1	1	1	1	1	1	1	1	1	1	1	1	1	1	1	1	1
NMBE 1050299	c	f	0.0666667	Bernese mountain dog	1	1	1	1	1	1	1	1	1	1	1	1	1	1	1	1	1	1	1
NMBE 1050297	c	m	0.0666667	Bernese mountain dog	1	1	1	1	1	1	1	1	1	1	1	1	1	1	1	1	1	1	1
NMBE 1050456	c	f	0.0666667	Great Dane	1	1	1	1	1	1	1	1	1	1	1	1	1	1	1	1	1	1	1
NMBE 1050547	c	m	0.3	Neufundländer	1	1	1	1	1	1	1	1	1	1	1	1	1	1	1	1	1	1	1
NMBE 1050548	c	f	0.3	Neufundländer	1	1	1	1	1	1	1	1	1	1	1	1	1	1	1	1	1	1	1
NMBE 1051715	c	m	0.4	Golden retriever	1	1	1	1	1	1	1	1	1	1	1	1	1	1	1	1	1	1	1
NMBE 1050397	c	m	0.5	Leonberger	1	1	1	1	1	1	1	1	1	1	1	1	1	1	1	1	1	1	1
NMBE 1050452	c	f	0.6	Great Dane	1	1	1	1	1	1	1	1	1	1	1	1	1	1	1	1	1	1	1
NMBE 1050293	c	m	0.7	Bernese mountain dog	1	1	1	1	1	1	1	1	1	1	1	1	1	1	1	1	1	1	1
NMBE 1050135	c	f	1	St. Bernhardshund	1	1	1	1	1	1	1	1	1	1	1	1	1	1	1	1	1	1	1
NMBE 1051043	c	f	1	Standard poodle	1	1	1	1	1	1	1	1	1	1	1	1	1	1	1	1	1	1	1
NMBE 1051916	c	f	1.1	French bulldog	1	1	1	1	1	1	1	1	1	1	1	1	1	1	1	1	1	1	1
NMBE 1050292	c	3	1.2	Bernese mountain dog	1	1	1	1	1	1	1	1	1	1	1	1	1	1	1	1	1	1	1
NMBE 1050291	c	f	1.2	Bernese mountain dog	1	1	1	1	1	1	1	1	1	1	1	1	1	1	1	1	1	1	1
NMBE 1051352	c	m	1.2	Boxer	1	1	1	1	1	1	1	1	1	1	1	1	1	1	1	1	1	1	1
NMBE 1051917	c	m	1.3	French bulldog	1	1	1	1	1	1	1	1	1	1	1	1	1	1	1	1	1	1	1
NMBE 1051351	c	m	1.5	Boxer	1	1	1	1	1	1	1	1	1	1	1	1	1	1	1	1	1	1	1
NMBE 1051704	c	f	1.5	Golden retriever	1	1	1	1	1	1	1	1	1	1	1	1	1	1	1	1	1	1	1
NMBE 1051702	c	m	1.6	Golden retriever	1	1	1	1	1	1	1	1	1	1	1	1	1	1	1	1	1	1	1
NMBE 1050290	c	f	1.75	Bernese mountain dog	1	1	1	1	1	1	1	1	1	1	1	1	1	1	1	1	1	1	1
NMBE 1050289	c	m	1.9	Bernese mountain dog	1	1	1	1	1	1	1	1	1	1	1	1	1	1	1	1	1	1	1
NMBE 1051700	c	m	2	Golden retriever	1	1	1	1	1	1	1	1	1	1	1	1	1	1	1	1	1	1	1
NMBE 1050701	c	n/a	2.3	German shepherd	1	1	1	1	1	1	1	1	1	1	1	1	1	1	1	1	1	1	1
NMBE 1050539	c	f	2.3	Neufundländer	1	1	1	1	1	1	1	1	1	1	1	1	1	1	1	1	1	1	1
NMBE 1050718	c	m	2.4	German shepherd	1	1	1	1	1	1	1	1	1	1	1	1	1	1	1	1	1	1	1
NMBE 1050542	c	f	2.5	Neufundländer	1	1	1	1	1	1	1	1	1	1	1	1	1	1	1	1	1	1	1
NMBE 1050133	c	f	2.5	St. Bernhardshund	1	1	1	2	1	1	1	1	1	1	1	1	2	1	1	1	1	1	1
NMBE 1051913	c	m	2.6	French bulldog	1	1	1	1	1	1	1	1	1	1	1	1	1	1	1	1	1	1	1
NMBE 1050390	c	f	2.6	Leonberger	1	1	1	1	1	1	1	1	1	1	1	1	2	1	1	1	1	1	1
NMBE 1050391	c	m	2.6	Leonberger	1	1	1	1	1	1	1	1	1	1	1	1	1	1	1	1	1	1	1
NMBE1050700	c	f	2.7	German shepherd	1	1	1	1	1	1	1	1	1	1	1	1	1	1	1	1	1	1	1
NMBE 1051914	c	n/a	2.8	French bulldog	1	1	1	1	1	1	1	1	1	1	1	1	1	1	1	1	1	1	1
NMBE 1051915	c	n/a	2.8	French bulldog	1	1	1	1	1	1	1	1	1	1	1	1	1	1	1	1	1	1	1
NMBE 1050538	c	n/a	2.9	Neufundländer	1	1	1	1	1	1	1	1	1	1	1	1	1	1	1	1	1	1	1
NMBE 1050698	c	m	3	German shepherd	1	1	1	2	1	1	1	1	1	1	1	1	1	1	1	1	1	1	1
NMBE 1050394	c	f	3.2	Leonberger	2	2	1	2	1	1	1	1	1	3	2	1	2	1	1	1	2	1	1
NMBE 1050540	c	f	3.3	Neufundländer	1	1	1	2	1	1	1	1	1	1	1	1	2	1	1	1	1	1	1
NMBE 1050287	c	m	3.5	Bernese mountain dog	2	1	1	2	1	1	1	1	1	1	1	1	2	1	1	1	1	1	1
NMBE1050701	c	f	3.5	German shepherd	2	1	1	2	1	1	1	1	1	2	1	1	2	1	1	1	1	1	1
NMBE 1050288	c	f	3.6	Bernese mountain dog	2	2	2	2	1	1	1	1	1	2	2	1	2	1	1	1	1	1	1
NMBE 1050720	c	m	3.6	German shepherd	2	1	1	2	1	1	1	1	1	2	2	1	2	1	1	1	1	1	1
NMBE 1051349	c	m	4	Boxer	2	2	2	2	1	1	1	2	1	3	3	2	2	1	1	1	2	1	1
NMBE 1051824	c	f	4	Fox terrier	1	1	1	1	1	1	1	1	1	1	1	1	2	1	1	1	1	1	1
NMBE 1050694	c	m	4	German shepherd	2	2	2	3	1	1	1	2	1	2	1	1	2	1	1	1	2	1	1
NMBE 1050449	c	n/a	4	Great Dane	3	3	3	3	3	3	3	3	3	3	3	3	3	3	3	3	3	3	3
NMBE 1050446	c	n/a	4	Great Dane	2	2	2	3	1	1	2	3	2	3	3	2	3	1	1	1	2	2	1
NMBE 1050096	c	n/a	4	St. Bernhardshund	3	3	2	3	2	2	2	3	2	3	3	3	3	2	2	1	3	2	2
NMBE 1051911	c	m	4.2	French bulldog	2	2	2	2	1	1	2	2	2	3	2	2	1	1	1	1	2	1	1
NMBE 1051041	c	m	4.5	Standard poodle	2	2	2	3	1	1	2	2	2	2	2	1	2	1	1	1	2	1	1
NMBE 1059216	c	f	4.8	St. Bernhardshund	3	3	2	3	1	1	2	2	2	3	3	2	2	1	1	1	2	3	1
NMBE 1051822	c	m	5	Fox terrier	3	2	2	3	1	1	2	2	1	3	3	2	3	1	1	1	2	2	1
NMBE 1051912	c	f	5	French bulldog	3	3	2	3	2	2	3	3	3	3	3	3	2	2	2	3	3	2	2
NMBE 1051027	c	m	5	Standard poodle	3	3	3	3	3	3	3	3	3	3	3	3	3	3	3	3	3	3	3
NMBE 1050286	c	m	5.2	Bernese mountain dog	3	3	3	3	3	2	2	2	2	3	3	3	3	3	3	3	3	3	3
NMBE 1051909	c	m	5.7	French bulldog	3	3	3	3	3	3	3	3	3	3	3	3	2	3	3	3	3	3	3
NMBE 1051316	c	f	5.8	Boxer	3	3	3	3	3	3	3	3	3	3	3	3	2	3	3	3	3	3	3
NMBE 1050111	c	m	5.9	St. Bernhardshund	3	3	3	3	3	3	3	3	3	3	3	3	3	3	3	3	3	3	3
NMBE 1050387	c	f	5.97	Leonberger	3	3	3	3	3	2	2	3	3	3	3	3	3	3	3	3	3	3	3
NMBE 1050285	c	f	6	Bernese mountain dog	3	3	3	3	3	3	3	3	3	3	3	3	3	3	3	3	3	3	3
NMBE 1051823	c	f	6	Fox terrier	3	3	3	3	2	2	3	2	3	3	3	3	3	2	2	2	3	3	2
NMBE 1051696	c	f	6	Golden retriever	3	3	3	3	3	3	3	3	3	3	3	3	3	3	3	3	3	3	3
NMBE 1050445	c	n/a	6	Great Dane	3	3	3	3	3	3	3	3	3	3	3	3	3	3	3	3	3	3	3
NMBE 1050084	c	f	6	St. Bernhardshund	3	3	3	3	3	3	3	3	3	3	3	3	3	3	3	3	3	3	3
NMBE 1051063	c	m	6	Standard poodle	3	3	3	3	2	2	3	3	2	3	3	3	3	3	2	2	2	2	2
NMBE 1050637	c	f	6.1	German shepherd	3	3	3	3	3	3	3	3	3	3	3	3	3	3	3	3	3	3	3
NMBE 1050448	c	m	6.1	Great Dane	3	3	3	3	3	3	3	3	3	3	3	3	3	3	3	3	3	3	3
NMBE 1051806	c	f	6.9	Fox terrier	3	3	3	3	3	3	3	3	3	3	3	3	3	3	3	3	3	3	3
NMBE 1050500	c	f	7.5	Neufundländer	3	3	3	3	3	3	3	3	3	3	3	3	3	3	3	3	3	3	3
NMBE 1050641	c	m	7.7	German shepherd	3	3	3	3	3	3	3	3	3	3	3	3	3	3	3	3	3	3	3
NMBE 1050236	c	m	8.5	Bernese mountain dog	3	3	3	3	3	3	3	3	3	3	3	3	3	3	3	3	3	3	3
NMBE 1050214	c	f	8.8	Bernese mountain dog	3	3	3	3	3	3	3	3	3	3	3	3	3	3	3	3	3	3	3
NMBE 1050243	c	f	9.1	Bernese mountain dog	3	3	3	3	3	3	3	3	3	3	3	3	3	3	3	3	3	3	3
NMBE 1052704	c	f	9.8	Boxer	3	3	3	3	3	3	3	3	3	3	3	3	3	3	3	3	3	3	3
NMBE 1051671	c	f	9.8	Golden retriever	3	3	3	3	3	3	3	3	3	3	3	3	3	3	3	3	3	3	3
NMBE 1050216	c	m	9.9	Bernese mountain dog	3	3	3	3	3	3	3	3	3	3	3	3	3	3	3	3	3	3	3
NMBE 1050643	c	m	10	German shepherd	3	3	3	3	3	3	3	3	3	3	3	3	3	3	3	3	3	3	3
NMBE 1050488	c	m	10	Neufundländer	3	3	3	3	3	3	3	3	3	3	3	3	3	3	3	3	3	3	3
NMBE 1050437	c	f	10.1	Great Dane	3	3	3	3	3	3	3	3	3	3	3	3	3	3	3	3	3	3	3
NMBE 1050267	c	f	10.4	Bernese mountain dog	3	3	3	3	3	3	3	3	3	3	3	3	3	3	3	3	3	3	3
NMBE 1050429	c	f	12.8	Great Dane	3	3	3	3	3	3	3	3	3	3	3	3	3	3	3	3	3	3	3
ZMUZH 20201	c	f	0.43	Canis lupus chanco	1	1	1	1	1	1	1	1	1	1	1	1	1	1	1	1	1	1	1
ZMUZH 20202	c	f	0.43	Canis lupus chanco	1	1	1	1	1	1	1	1	1	1	1	1	1	1	1	1	1	1	1
NMBE 1049502	c	m	1	Canis lupus	1	1	1	1	1	1	1	1	1	1	1	1	1	1	1	1	1	1	1
NMBE 144/1960	n/a	n/a	1.33333	Canis lupus	1	1	1	1	1	1	1	1	1	1	1	1	1	1	1	1	1	1	1
NRM A581046	w	f	1.43333	Canis lupus	1	1	1	1	1	1	1	1	1	1	1	1	1	1	1	1	1	1	1
NRM A581047	w	m	1.43333	Canis lupus	1	1	1	1	1	1	1	1	1	1	1	1	1	1	1	1	1	1	1
ZMUZH 17609	c	m	2.87	Canis lupus chanco	1	1	1	1	1	1	1	1	1	1	1	1	1	1	1	1	1	1	1
ZMUZH 17610	c	f	2.87	Canis lupus chanco	1	1	1	1	1	1	1	1	1	1	1	1	1	1	1	1	1	1	1
NRM 20115479	w	f	3.16667	Canis lupus	1	1	1	2	1	1	1	1	1	1	1	1	2	1	1	1	1	1	1
NMBE 1028175	c	f	3.2	Canis lupus	1	1	1	2	1	1	1	1	1	1	1	1	2	1	1	1	1	1	1
NRM 20075075	w	m	3.23333	Canis lupus	1	1	1	2	1	1	1	1	1	1	1	1	1	1	1	1	1	1	1
NMBE 270/1979	c	f	4.36667	Canis lupus	3	2	2	3	1	1	2	2	1	3	3	2	2	1	1	1	2	1	1
NMBE 1028159	c	f	4.37	Canis lupus	3	3	2	3	2	2	2	2	2	3	3	2	3	2	1	1	2	2	1
NMBE 1028169	c	f	5.83333	Canis lupus	3	3	3	3	3	3	3	3	3	3	3	3	3	3	3	3	3	3	3
NMBE 1028170	c	f	5.83333	Canis lupus	3	3	3	3	3	3	3	3	3	3	3	3	3	3	3	3	3	3	3
NMBE 1058171	c	f	5.83333	Canis lupus	3	3	3	3	3	3	3	3	3	3	3	3	3	3	3	3	3	3	3
NMBE 1028176	c	f	6.63333	Canis lupus	3	3	3	3	3	3	3	3	3	3	3	3	3	3	3	3	3	3	3
NRM 20075047	w	f	7.16667	Canis lupus	3	3	3	3	3	3	3	3	3	3	3	3	3	3	3	3	3	3	3
NMBE 1028164	c	m	7.23333	Canis lupus	3	3	3	3	3	3	3	3	3	3	3	3	3	3	3	3	3	3	3
NMBE 1028165	c	f	7.23333	Canis lupus	3	3	3	3	3	3	3	3	3	3	3	3	3	3	3	3	3	3	3
NMBE 1028168	c	f	7.23333	Canis lupus	3	3	3	3	3	3	3	3	3	3	3	3	3	3	3	3	3	3	3
NMBE 1058168	c	f	7.23333	Canis lupus	3	3	3	3	3	3	3	3	3	3	3	3	3	3	3	3	3	3	3
NRM 20105098	w	m	7.33333	Canis lupus	3	3	3	3	3	3	3	3	3	3	3	3	3	3	3	3	3	3	3
NMBE 1028158	c	m	7.4	Canis lupus	3	3	3	3	3	3	3	3	3	3	3	3	3	3	3	3	3	3	3
NMBE 1028179	c	f	7.4	Canis lupus	3	3	3	3	3	3	3	3	3	3	3	3	3	3	3	3	3	3	3
NMBE 1028181	c	f	7.4	Canis lupus	3	3	3	3	3	3	3	3	3	3	3	3	3	3	3	3	3	3	3
NRM 20105004	w	m	7.73333	Canis lupus	3	3	3	3	3	3	3	3	3	3	3	3	3	3	3	3	3	3	3
NRM 20105005	w	f	7.73333	Canis lupus	3	3	3	3	3	3	3	3	3	3	3	3	3	3	3	3	3	3	3
NRM 20105006	w	m	7.73333	Canis lupus	3	3	3	3	3	3	3	3	3	3	3	3	3	3	3	3	3	3	3
NRM 20105007	w	f	7.73333	Canis lupus	3	3	3	3	3	3	3	3	3	3	3	3	3	3	3	3	3	3	3
NRM 20105011	w	m	7.73333	Canis lupus	3	3	3	3	3	3	3	3	3	3	3	3	3	3	3	3	3	3	3
NRM 20105015	w	m	7.73333	Canis lupus	3	3	3	3	3	3	3	3	3	3	3	3	3	3	3	3	3	3	3
NRM 20105019	w	f	7.73333	Canis lupus	3	3	3	3	3	3	3	3	3	3	3	3	3	3	3	3	3	3	3
NRM 20105030	w	m	7.73333	Canis lupus	3	3	3	3	3	3	3	3	3	3	3	3	3	3	3	3	3	3	3
NRM 20105017	w	f	7.76667	Canis lupus	3	3	3	3	3	3	3	3	3	3	3	3	3	3	3	3	3	3	3
NRM 20015122	w	f	8.1	Canis lupus	3	3	3	3	3	3	3	3	3	3	3	3	3	3	3	3	3	3	3
NMBE 1028219	c	m	8.9	Canis lupus	3	3	3	3	3	3	3	3	3	3	3	3	3	3	3	3	3	3	3
NMBE 1028220	c	m	8.9	Canis lupus	3	3	3	3	3	3	3	3	3	3	3	3	3	3	3	3	3	3	3
NMBE 1028221	c	m	8.9	Canis lupus	3	3	3	3	3	3	3	3	3	3	3	3	3	3	3	3	3	3	3
NRM 20025084	w	f	10.8333	Canis lupus	3	3	3	3	3	3	3	3	3	3	3	3	3	3	3	3	3	3	3
ZMUZH 20121	c	f	10.9667	Canis lupus chanco	3	3	3	3	3	3	3	3	3	3	3	3	3	3	3	3	3	3	3
NMBE 1028596	c	f	11.2	Canis lupus	3	3	3	3	3	3	3	3	3	3	3	3	3	3	3	3	3	3	3
I, incisor; P, premolar; M, molar; c, captive; w, wild; f, female; m, male; 1, unerupted, the tooth is not visible above the alveolus; 2, erupting, the tooth crown is visible above the alveolus, but not yet in occlusion (indicatd in light grey); 3, erupted, the tooth is in the occlusal plane (indicated in dark grey).

## Sheet: GrowthPlateClosure Wolves
Closure stages of the growth plates of the long bones in the wolves examined in this study.
Collection Nr.	Species	Origin	Sex	Age (months)	year of death	Province / Canton	Country	HD	CT	UP	TD	FD	UD	RP	RD	FP	FeG	FeH	FeD	TP	HP
ZMUZH 17609	Canis lupus chanco	c	m	3	1992	Zürich	Switzerland	0	0	0	0	0	0	0	0	0	0	0	0	0	0
ZMUZH 17610	Canis lupus chanco	c	f	3	1992	Zürich	Switzerland	0	0	0	0	0	0	0	0	0	0	0	0	0	0
NRM 20115479	Canis lupus	w	f	3.16667	2011	Värmland	Sweden	0	0	0	0	0	0	0	0	0	0	0	0	0	0
NRM 20075075	Canis lupus	w	m	3.23333	2007	Dalsland	Sweden	0	0	0	0	0	0	0	0	0	0	0	0	0	0
NRM 20018350	Canis lupus	w	m	5.06667	2001	Närke	Sweden	0	0	0	0	0	0	0	0	0	0	0	0	0	0
NRM 20025062	Canis lupus	w	m	5.23333	2002	Närke	Sweden	0	0	0	0	0	0	0	0	0	0	0	0	0	0
NRM 20095467	Canis lupus	w	f	5.76667	2009	Dalarna	Sweden	0	0	0	0	0	0	0	0	0	0	0	0	0	0
NRM 20115039	Canis lupus	w	f	6.86667	2011	Hälsingland	Sweden	1	1	0	0	0	0	0	0	0	0	0	0	0	0
NRM 20075047	Canis lupus	w	f	7.16667	2007	Dalsland	Sweden	1	1	1	0	0	0	0	0	0	0	0	0	0	0
NRM 20105005	Canis lupus	w	f	7.73333	2010	Dalarna	Sweden	1	1	1	0	0	0	0	0	0	0	0	0	0	0
NRM 20105004	Canis lupus	w	m	7.73333	2010	Dalarna	Sweden	1	1	1	0	0	0	0	0	0	0	0	0	0	0
NRM 20015122	Canis lupus	w	f	8.1	2001	Värmland	Sweden	1	1	1	0	0	0	0	0	0	0	0	0	0	0
NRM 20115097	Canis lupus	w	f	8.4	2011	Västmanland	Sweden	1	0	1	0	0	0	0	0	0	0	0	0	0	0
NRM 20035054	Canis lupus	w	m	9.66667	2003	Närke	Sweden	1	1	1	1	1	0	0	0	0	0	0	0	0	0
NRM 20105234	Canis lupus	w	f	9.96667	2010	Dalarna	Sweden	1	1	1	1	1	1	1	1	1	0	0	1	1	0
NRM 20105235	Canis lupus	w	f	9.96667	2010	Dalarna	Sweden	1	1	1	1	1	1	1	1	1	1	0	1	1	0
NRM 20105232	Canis lupus	w	m	9.96667	2010	Dalarna	Sweden	1	1	1	1	1	1	1	1	1	0	0	1	1	0
NRM 20095088	Canis lupus	w	m	10	2009	Dalarna	Sweden	1	1	1	1	1	1	1	0	1	0	0	0	0	0
NRM 20085245	Canis lupus	w	m	10.3	2008	Dalarna	Sweden	1	1	1	1	1	1	1	1	1	1	1	1	1	0
NRM 20025084	Canis lupus	w	f	10.8333	2002	Värmland	Sweden	1	1	1	1	1	1	1	1	1	1	1	1	1	0
ZMUZH 20121	Canis lupus chanco	c	f	11.9	2005	Zürich	Switzerland	1	1	1	1	1	1	1	1	1	1	1	1	1	1
NRM 20025083	Canis lupus	w	m	12.7333	2002	Uppland	Sweden	1	1	1	1	1	1	1	1	1	1	1	1	1	1
c, captivity; w, wild; f, female; m,male.
Growth plates examined are abbreviated: FD: fibula, distal; FP: fibula, proximal; FeD: femur, distal; FeG: femur, greater trochanter; FeH: femur, head; HD: humerus, distal; HP: humerus, proximal; RD: radius, distal; RP: radius, proximal; TD: tibia, distal; TP: tibia, proximal; UD: ulna, distal; UP: ulna, proximal.
A growth plate was considered as closed (1, indicated in grey)) when the suture was partly or completely obliterated by bone.

## Sheet: GrowthPlateClosure Dom.Dogs
Closure stages of the proximal humeral growth plate in the domestic dogs examined in this study. Chondrodystrophic and non-chondrodystrophic breeds are listed separately.
Collection Number	Breed	Sex	Age (months)	Limb type	Closure score of proximal humeral growth plate
VSB 40	Dachshund	f	7.03333	CD	0
VSB 41	Dachshund	f	8.23333	CD	0
VSB 42	Dachshund	m	8.46667	CD	1
VSB 43	Dachshund	f	10.1333	CD	1
VSB 44	Dachshund	m	10.3333	CD	1
VSB 45	Dachshund	f	12.4	CD	1
VSB 46	Dachshund	m	13.5	CD	1
VSB 7	Bernese mountain dog	m	0.766667	NCD	0
VSB 8	Bernese mountain dog	f	2.73333	NCD	0
VSB 9	Bernese mountain dog	f	3.23333	NCD	0
VSB 47	English bulldog	f	3.5	NCD	0
VSB 10	Bernese mountain dog	f	3.93333	NCD	0
VSB 11	Bernese mountain dog	f	4	NCD	0
VSB 12	Bernese mountain dog	m	4	NCD	0
VSB 13	Bernese mountain dog	f	4	NCD	0
VSB 54	Standard poodle	m	4.1	NCD	0
VSB 35	Chihuahua	na	4.13333	NCD	0
VSB 1	Beagle	f	4.3	NCD	0
VSB 14	Bernese mountain dog	m	4.33333	NCD	0
VSB 15	Bernese mountain dog	m	4.46667	NCD	0
VSB 16	Bernese mountain dog	m	4.53333	NCD	0
VSB 17	Bernese mountain dog	m	4.7	NCD	0
VSB 18	Bernese mountain dog	f	4.73333	NCD	0
VSB 19	Bernese mountain dog	m	4.9	NCD	0
VSB 36	Chihuahua	m	5.1	NCD	0
VSB 2	Beagle	m	5.25	NCD	0
VSB 3	Beagle	m	5.26667	NCD	0
VSB 20	Bernese mountain dog	f	5.43333	NCD	0
VSB 21	Bernese mountain dog	m	5.53333	NCD	0
VSB 37	Chihuahua	m	5.56667	NCD	0
VSB 22	Bernese mountain dog	f	5.6	NCD	0
VSB 23	Bernese mountain dog	f	5.8	NCD	0
VSB 24	Bernese mountain dog	f	5.9	NCD	0
VSB 4	Beagle	f	6.2	NCD	0
VSB 25	Bernese mountain dog	m	6.36667	NCD	0
VSB 26	Bernese mountain dog	m	6.43333	NCD	0
VSB 55	Standard poodle	m	7	NCD	0
VSB 27	Bernese mountain dog	m	7.23333	NCD	0
VSB 48	English bulldog	m	7.26667	NCD	0
VSB 28	Bernese mountain dog	m	7.4	NCD	0
VSB 29	Bernese mountain dog	m	7.6	NCD	0
VSB 30	Bernese mountain dog	m	8.2	NCD	0
VSB 31	Bernese mountain dog	f	8.26667	NCD	0
VSB 32	Bernese mountain dog	f	8.3	NCD	0
VSB 38	Chihuahua	f	9.3	NCD	0
VSB 49	English bulldog	f	10.2667	NCD	1
VSB 33	Bernese mountain dog	m	10.3667	NCD	0
VSB 5	Beagle	m	11.5	NCD	1
VSB 56	Standard poodle	m	11.5667	NCD	1
VSB 6	Beagle	f	12.0667	NCD	1
VSB 50	English bulldog	m	12.1	NCD	1
VSB 51	English bulldog	f	12.6	NCD	1
VSB 52	English bulldog	m	12.8333	NCD	1
VSB 34	Bernese mountain dog	f	13.1333	NCD	1
VSB 39	Chihuahua	m	13.4667	NCD	1
VSB 53	English bulldog	m	13.7667	NCD	1
f, female; m, male; CD, chondrodystrophic; NCD, non-chondrodystrophic; a growth plate was considered as closed (1, indicated in grey) when the radiolucent line between epiphysis and metaphysis was no longer visible in at least one portion of the growth plate
